# Supplementary material for: A Homogeneous Colorimetric Strategy Based on Rose-like CuS@Prussian Blue/Pt for Detection of Dopamine
Source: Sensors (Basel). 2023 Nov 7;23(22):9029. doi: 10.3390/s23229029 (PMC10675490; doi:10.3390/s23229029)
Supplement: Supplementary file 1 [file sensors-23-09029-s001.zip]

Archive with 1 entries (1 files):
- sensors-2596855-supplementary.pdf
